# Supplementary material for: Landscape mapping of shared antigenic epitopes and their cognate TCRs of tumor-infiltrating T lymphocytes in melanoma
Source: eLife. 2020 Apr 21;9:e53244. doi: 10.7554/eLife.53244 (PMC7234812; doi:10.7554/eLife.53244)
Supplement: Supplementary file 4. [file elife-53244-supp4.xlsx]

## Sheet: Sheet1
Supplementary File 4
Twenty-five class I alleles for which paired multimers and artificial APCs were generated
HLA-A	HLA-B	HLA-C
01:01	07:02	02:02
02:01	08:01	03:04
03:01	14:02	05:01
24:02	18:01	06:02
30:02	27:05	07:01
32:01	40:01	07:02
	44:02	8:02
	45:01	08:03
	48:01	15:02
	51:01
